# Supplementary material for: Pathogen-Mediated Assembly of Plant-Beneficial Bacteria to Alleviate Fusarium Wilt in Pseudostellaria heterophylla
Source: Front Microbiol. 2022 Mar 30;13:842372. doi: 10.3389/fmicb.2022.842372 (PMC9005978; doi:10.3389/fmicb.2022.842372)
Supplement: Supplementary file 1 [file Data_Sheet_1.xlsx]

## Sheet: Positive correlation species
	Table S1 Positive correlation species with F. oxysporum
	Species	R	P
	Bacillaria_paxillifer	0.740593	0.0224672
	Macrotyloma_uniflorum	0.885307	0.00150131
	Methylobacterium_adhaesivum_g__Methylobacterium	0.7	0.0357696
	Microlunatus_sp._g__Microlunatus	0.810096	0.00811666
	Mucilaginibacter_gossypii	0.709505	0.032289
	Mucilaginibacter_sp.	0.768304	0.0155829
	Novosphingobium_rosa	0.748468	0.0203398
	Paenibacillus_sacheonensis	0.685391	0.0415783
	Paenibacillus_sp._GP183	0.783434	0.0125009
	Paenibacillus_telluris	0.763667	0.0166201
	Pedobacter_agri	0.777891	0.0135773
	Planoglabratella_opercularis	0.863374	0.0027087
	Rhizobium_mesosinicum	0.817206	0.00715465
	Rhodococcus_erythropolis	0.808694	0.00831621
	Serratia_plymuthica	0.786861	0.0118648
	Sphingomonas_sp._g__Rhizorhapis	0.802642	0.00921557
	Terribacillus_aidingensis	0.824131	0.00629515
	Tetradesmus_obliquus	0.94324	0.000135663
	Tetraphis_pellucida_g__norank_f__Mitochondria	0.733514	0.0245006
	Vischeria_sp._CAUP_Q_202	0.903939	0.000822588
	Watanabea_reniformis	0.930435	0.000273002
	bacterium_endosymbiont_of_Mortierella_elongata_g__norank	0.729112	0.0258244
	metagenome_g__Candidatus_Protochlamydia	0.834783	0.00511482
	metagenome_g__Devosia	0.715055	0.0303628
	metagenome_g__Ferruginibacter	0.934507	0.000221944
	metagenome_g__Neochlamydia	0.721739	0.0281448
	metagenome_g__Steroidobacter	0.677667	0.0448807
	metagenome_g__norank_f__A4b	0.831316	0.00548068
	metagenome_g__norank_f__Microscillaceae	0.710076	0.0320873
	metagenome_g__norank_o__Gaiellales	0.726816	0.026533
	unclassified_f__Blastocatellaceae	0.692409	0.0387174
	unclassified_f__Chitinophagaceae	0.69803	0.0365199
	unclassified_g__Bosea	0.760795	0.017285
	unclassified_g__Brevundimonas	0.695652	0.0374394
	unclassified_g__Castellaniella	0.783304	0.0125254
	unclassified_g__Chryseobacterium	0.733514	0.0245006
	unclassified_g__Clostridium_sensu_stricto_1	0.756283	0.0183648
	unclassified_g__Dongia	0.71378	0.0307988
	unclassified_g__Ferruginibacter	0.845889	0.00405533
	unclassified_g__Flavisolibacter	0.774643	0.0142361
	unclassified_g__Flavobacterium	0.706543	0.033349
	unclassified_g__Hydrogenispora	0.799456	0.00971431
	unclassified_g__Hymenobacter	0.783156	0.0125534
	unclassified_g__Lysobacter	0.77057	0.0150921
	unclassified_g__Massilia	0.681005	0.0434336
	unclassified_g__Mesorhizobium	0.766131	0.0160634
	unclassified_g__Mucilaginibacter	0.808694	0.00831621
	unclassified_g__Neochlamydia	0.883125	0.00160012
	unclassified_g__Pantoea	0.943732	0.000131661
	unclassified_g__Pedobacter	0.774643	0.0142361
	unclassified_g__Pseudolabrys	0.783156	0.0125534
	unclassified_g__Pseudomonas	0.688135	0.0404442
	unclassified_g__Rhodopseudomonas	0.723568	0.0275569
	unclassified_g__Segetibacter	0.681005	0.0434336
	unclassified_g__Sporocytophaga	0.772933	0.0145915
	unclassified_g__Taibaiella	0.829181	0.00571474
	unclassified_g__Terrimonas	0.819685	0.00683845
	unclassified_g__norank_f__Caldilineaceae	0.666673	0.0498643
	unclassified_g__norank_f__Oligoflexaceae	0.837799	0.00481032
	unclassified_g__norank_f__P3OB.42	0.685391	0.0415783
	unclassified_g__norank_f__SC.I.84	0.739424	0.022795
	unclassified_g__norank_f__SM2D12	0.72109	0.0283555
	unclassified_g__norank_f__Saprospiraceae	0.79904	0.00978076
	unclassified_g__norank_f__mle1.27	0.880217	0.0017387
	unclassified_g__norank_o__Chitinophagales	0.794057	0.0106007
	unclassified_g__norank_o__Saccharimonadales	0.681005	0.0434336
	unclassified_g__possible_genus_04	0.683861	0.0422198
	unclassified_o__Frankiales	0.711797	0.0314842
	unclassified_o__Saccharimonadales	0.666764	0.0498216
	unclassified_p__Patescibacteria	0.666831	0.0497901
	uncultured_Asticcacaulis_sp.	0.726602	0.0265996
	uncultured_Bacteroidetes_bacterium_g__Flavisolibacter	0.837799	0.00481032
	uncultured_Bacteroidetes_bacterium_g__norank_f__env.OPS_17	0.723474	0.027587
	uncultured_Burkholderia_sp._g__Burkholderia.Caballeronia.Paraburkholderia	0.675312	0.0459199
	uncultured_Candidatus_Dependentiae_bacterium_g__norank	0.778811	0.0133945
	uncultured_Cyanobacterium_sp._g__norank	0.735938	0.0237915
	uncultured_Ferruginibacter_sp._g__norank	0.836979	0.00489182
	uncultured_Flavisolibacter_sp._g__Flavisolibacter	0.760795	0.017285
	uncultured_Gemmatimonadetes_bacterium_g__norank_f__Gemmatimonadaceae	0.765217	0.0162683
	uncultured_Legionella_sp._g__Legionella	0.832687	0.00533394
	uncultured_Mucilaginibacter_sp.	0.936382	0.000200859
	uncultured_Rudaea_sp.	0.802642	0.00921557
	uncultured_Sphingobacteriales_bacterium_g__norank_f__Chitinophagaceae	0.96192	3.41816e-05
	uncultured_Sphingomonadaceae_bacterium_g__Sphingomonas	0.774643	0.0142361
	uncultured_Telluria_sp.	0.80781	0.0084436
	uncultured_bacterium_KF.JG30.B11	0.781181	0.0129313
	uncultured_bacterium_g__Arachidicoccus	0.790462	0.0112203
	uncultured_bacterium_g__Brevibacillus	0.685391	0.0415783
	uncultured_bacterium_g__Candidatus_Berkiella	0.736872	0.0235218
	uncultured_bacterium_g__Cellvibrio	0.852174	0.0035281
	uncultured_bacterium_g__Chryseolinea	0.759134	0.0176775
	uncultured_bacterium_g__Cohnella	0.710076	0.0320873
	uncultured_bacterium_g__Ferruginibacter	0.751297	0.0196096
	uncultured_bacterium_g__Flavitalea	0.668128	0.0491852
	uncultured_bacterium_g__Fonticella	0.723318	0.0276369
	uncultured_bacterium_g__Legionella	0.689518	0.0398801
	uncultured_bacterium_g__Mucilaginibacter	0.878261	0.00183649
	uncultured_bacterium_g__Nitrosospira	0.783156	0.0125534
	uncultured_bacterium_g__Ohtaekwangia	0.808326	0.00836912
	uncultured_bacterium_g__Romboutsia	0.672493	0.0471844
	uncultured_bacterium_g__Sediminibacterium	0.730876	0.0252884
	uncultured_bacterium_g__Segetibacter	0.834231	0.00517185
	uncultured_bacterium_g__Turicibacter	0.704348	0.0341488
	uncultured_bacterium_g__norank_c__Parcubacteria	0.785473	0.0121198
	uncultured_bacterium_g__norank_f__Babeliaceae	0.908696	0.00069193
	uncultured_bacterium_g__norank_f__Diplorickettsiaceae	0.713043	0.0310522
	uncultured_bacterium_g__norank_f__Paenibacillaceae	0.698302	0.0364159
	uncultured_bacterium_g__norank_f__TRA3.20	0.736872	0.0235218
	uncultured_bacterium_g__norank_f__Veillonellaceae	0.76382	0.0165851
	uncultured_bacterium_g__norank_o__Chloroplast	0.815366	0.00739573
	uncultured_bacterium_g__norank_o__Saccharimonadales	0.859769	0.00295628
	uncultured_candidate_division_WS6_bacterium_g__norank_c__Microgenomatia	0.720054	0.0286935
	uncultured_deep.sea_bacterium_g__Bdellovibrio	0.799456	0.00971431
	uncultured_organism_g__Nakamurella	0.746004	0.0209905
	uncultured_soil_bacterium_g__Bdellovibrio	0.722691	0.0278377
	uncultured_soil_bacterium_g__norank_f__unclassified	0.883654	0.00157579
	Dinemasporium_japonicum	0.768304	0.0155829
	Fusarium_oxysporum	1	0
	Fusicolla_aquaeductuum	0.757618	0.0180408
	Gibberella_baccata	0.800181	0.00959926
	Ilyonectria_robusta	0.895205	0.0011057
	Isaria_javanica	0.842744	0.00433838
	Myrmecridium_schulzeri	0.699629	0.0359102
	Penicillium_oxalicum	0.86087	0.00287912
	Phacidium_lacerum	0.722691	0.0278377
	Saitozyma_paraflava	0.746004	0.0209905
	unclassified_c__Microbotryomycetes	0.740153	0.0225904
	unclassified_c__Sordariomycetes	0.69803	0.0365199
	unclassified_f__Exidiaceae	0.764654	0.0163956
	unclassified_f__Tubeufiaceae	0.70801	0.0328211
	unclassified_g__Epicoccum	0.740153	0.0225904
	unclassified_g__Microscypha	0.722691	0.0278377
	unclassified_g__Paraphaeosphaeria	0.791669	0.0110097
	unclassified_g__Pyrenochaetopsis	0.681005	0.0434336
	unclassified_g__Tetraplosphaeria	0.812084	0.00783931

## Sheet: Negative correlation species
	Table S2 Negative correlation species with F. oxysporum
	Species	R	P
	bacterium_Ellin326	-0.76087	0.0172675
	unclassified_f__Coleofasciculaceae	-0.813043	0.00770787
	unclassified_g__norank_f__Fimbriimonadaceae	-0.707721	0.0329246
	uncultured_Acetobacteraceae_bacterium_g__Acidicaldus	-0.669565	0.0485206
	uncultured_Armatimonadetes_bacterium_g__Chthonomonas	-0.691304	0.039159
	uncultured_Chloroflexi_bacterium_g__G12.WMSP1	-0.749106	0.0201737
	uncultured_Ktedonobacter_sp._g__FCPS473	-0.761181	0.0171946
	uncultured_Nitrospiraceae_bacterium_g__Nitrospira	-0.747973	0.0204696
	uncultured_bacterium_g__1921.3	-0.783156	0.0125534
	uncultured_bacterium_g__Aquisphaera	-0.692409	0.0387174
	uncultured_bacterium_g__HSB_OF53.F07	-0.726602	0.0265996
	uncultured_bacterium_g__JG30a.KF.32	-0.689518	0.0398801
	uncultured_bacterium_g__norank_c__SHA.26	-0.741257	0.0222826
	uncultured_bacterium_g__norank_c__Subgroup_20	-0.684158	0.0420947
	uncultured_bacterium_g__norank_f__Elsteraceae	-0.712501	0.0312398
	uncultured_soil_bacterium_g__norank_f__Gemmataceae	-0.803536	0.00907868
	uncultured_soil_bacterium_g__norank_o__Armatimonadales	-0.849691	0.00373041
	Acremonium_fusidioides	-0.733514	0.0245006
	Arthrobotrys_sinensis	-0.700957	0.0354086
	Ascochyta_medicaginicola	-0.776888	0.0137785
	Biatriospora_mackinnonii	-0.870848	0.0022416
	Bipolaris_microstegii	-0.71378	0.0307988
	Bipolaris_yamadae	-0.687074	0.0408803
	Coprinellus_ellisii	-0.796544	0.0101859
	Lectera_colletotrichoides	-0.749106	0.0201737
	Macrophomina_phaseolina	-0.700957	0.0354086
	Mycosphaerella_tassiana	-0.801308	0.00942219
	Periconia_byssoides	-0.848168	0.00385828
	Phomopsis_velata	-0.839254	0.00466796
	unclassified_c__Dothideomycetes	-0.689518	0.0398801
	unclassified_f__Lentitheciaceae	-0.931408	0.000260123
	unclassified_f__Pleosporaceae	-0.733966	0.0243673
	unclassified_f__Stachybotryaceae	-0.732081	0.0249267
	unclassified_g__Acremonium	-0.768304	0.0155829
	unclassified_g__Conlarium	-0.666764	0.0498216
	unclassified_g__Periconia	-0.803536	0.00907868
	unclassified_g__Phaeosphaeria	-0.681523	0.043212
	unclassified_g__Strelitziana	-0.708704	0.0325737
	unclassified_o__Chaetothyriales	-0.681005	0.0434336
